# Supplementary material for: Regular Tennis Exercise May Improve the Vascular Endothelial Function in Postmenopausal Women: The Influence of Hemodynamics
Source: Int J Environ Res Public Health. 2022 Nov 26;19(23):15749. doi: 10.3390/ijerph192315749 (PMC9741065; doi:10.3390/ijerph192315749)
Supplement: Supplementary file 1 [file ijerph-19-15749-s001.zip]

Archive with 1 entries (1 files):
- ijerph-2005405-supplementary.csv
