# Supplementary material for: Regular Tennis Exercise May Improve the Vascular Endothelial Function in Postmenopausal Women: The Influence of Hemodynamics
Source: Int J Environ Res Public Health. 2022 Nov 26;19(23):15749. doi: 10.3390/ijerph192315749 (PMC9741065; doi:10.3390/ijerph192315749)
Supplement: Supplementary file 1 [file ijerph-19-15749-s001.zip › ijerph-2005405-supplementary.csv]

Group	Number	tennis_experience	Age	Height	Weight	BMI	Bodyfatpercentage	Bodyfatmass	Leanbodymass	Heartrate	SV	CO	EF	SVI	CI	FMD/%	PSV	Carotidarterydiameter	WSS	CIMT	baPWV	ABI	METs_high	METs_moderate	METs_walk	METs_total
nolplayers	1	0	62	170	61.07	28.37	35.2	28.86	40.22	74	92	6.52	59.35	47.56	3.37	5.1	12.95	7.5	2.76	0.86	1570	1.32	471.23	448.09	778.87	2577.64
nolplayers	2	0	59	169	59.6	20.87	36.2	21.58	38.02	58	66	3.12	97.06	39.14	1.85	11.7	22.12	6.44	4.29	0.73	1327	1.22	294.14	1266	2229.02	3575.84
nolplayers	3	0	67	154	62.5	26.35	37.2	23.25	39.25	62	75	4.2	75	46.54	2.61	7.2	24.9	5.27	7.56	0.85	1285	1.28	75.89	1427.23	722.61	2958.94
nolplayers	4	0	64	160	60	23.44	29.5	17.7	42.3	72.78	16	1.21	84.21	9.83	0.74	5.18	18.63	5.42	5.5	0.7	1362	1.12	594.32	1239.19	673.27	2482.78
nolplayers	5	0	67	158	67	26.84	37.1	24.86	42.14	58	64.39	2.29	74.01	37.82	1.29	5.3	17.32	6.02	4.6	0.77	1298	1.19	326.81	201.45	1367.09	3370.51
nolplayers	6	0	64	147	56	25.92	33.9	18.98	37.02	59	58.31	3.57	83.04	35.21	2.15	5.9	30.95	5.9	8.39	0.71	1443	1.13	439.5	1713.35	708.88	3973.76
nolplayers	7	0	71	169	74	25.91	39.8	29.45	44.55	63	45	2.7	91.84	24.38	1.46	7.6	23.58	7.35	5.13	0.8	1694	1.17	129.97	1903.76	1710.19	2581.7
nolplayers	8	0	59	165	66	24.24	30.1	19.87	46.13	74	47	2.42	66.2	27.16	1.4	8.9	15.41	5.35	4.61	0.69	1219	1.31	443.63	3175.32	1099.39	2483.23
nolplayers	9	0	64	158	61	24.44	41.9	25.56	35.44	63	98	3.78	74.81	60.34	2.33	6.3	19.58	6.35	4.93	0.71	1514	1.16	616.88	1483.07	901.46	2126.41
nolplayers	10	0	61	158	58	23.23	33.4	19.37	38.63	86	68	4.38	61.82	42.76	2.75	12.6	21.67	6.14	5.65	0.64	1774	1.31	481.45	2500.2	987.01	2169.79
nolplayers	11	0	63	167	60	21.51	36.8	22.08	37.92	88	79	6.02	69.3	47.11	3.59	7	26.41	5.81	7.27	0.69	1505	1.28	589.05	1702.37	1026.27	4311.99
nolplayers	12	0	52	169	58	20.31	26.5	15.37	42.63	77	43	2.96	76.79	25.79	1.78	12.9	35.84	5.55	10.33	0.65	1307	1.43	346.63	2327.14	530.95	2024.93
nolplayers	13	0	63	158	70	28.04	36.2	25.34	44.66	67	24	1.59	88.89	13.95	0.92	6.1	35.76	6.7	8.54	0.56	1606	1.2	399.34	897.23	1791.85	3400.59
nolplayers	14	0	50	153	55	23.5	34.2	18.81	36.19	73	68	3.48	48.92	44.71	2.29	9.3	36.98	5.55	10.66	0.66	1415	1.29	556.57	1979.73	-129.02	4000.92
nolplayers	15	0	60	162	58	22.1	26.1	15.14	42.86	73	89	6.29	73.55	54.99	3.89	6.7	32.91	5.36	9.82	0.59	1664	1.18	425.44	3576.25	1072.79	3645.13
nolplayers	16	0	51	158	50	20.03	31.1	15.55	34.45	73	51	3.29	68.92	34.12	2.2	12.2	30.86	5.6	8.82	0.95	1402	1.06	564.95	1695.74	1865.33	2860.87
nolplayers	17	0	66	173	61.07	27.4	32.8	26.9	40.22	71	29	1.69	78.38	14.81	0.86	13.3	19.37	6.67	4.65	0.72	1209	1.24	275.51	2547.09	906.09	2969.69
nolplayers	18	0	60	158	63	25.24	41.2	25.96	37.04	77	33	3.26	52.38	20.05	1.98	11.3	29.45	7.24	6.51	0.77	1509	1.33	747.94	1053.35	1332.84	2501.72
nolplayers	19	0	67	159	62	24.52	38.8	24.06	37.94	74	46	3.2	54.12	28.01	1.95	3.7	25.52	6.74	6.06	0.85	1841	1.19	518.3	1105.71	619.14	2803.48
nolplayers	20	0	67	160	55	21.48	24.8	13.64	41.36	70	82	5.07	62.6	52.25	3.23	6.4	34.76	4.95	11.24	0.7	1798	1.32	559.47	1353.17	1538.15	4568.06
nolplayers	21	0	51	155	50	20.81	30.3	15.15	34.85	83	43	3.09	84.31	29.16	2.1	10.6	29.85	5.55	8.61	0.65	1473	1.31	419.19	1916.61	915.86	1721.14
tennis players	22	12	51	162	60	22.86	18.1	10.86	49.14	58	115	6.36	60.85	70.06	3.87	13.8	32.31	6.12	8.45	0.48	1085	1.24	402.43	1691.84	1738.58	3360.29
tennis players	23	11	58	165	60	22.04	19.9	11.94	48.06	68	60	3.88	61.86	36.09	2.33	14.1	46.55	5.43	13.71	0.53	1133	1.38	377.16	1272.6	393.29	4234.72
tennis players	24	3	58	165	55	20.2	14.4	7.92	47.08	63	87	4.57	83.65	54.26	2.85	11.6	28.26	5.16	8.76	0.56	1184	1.22	397.68	1357.38	1053.8	3179.21
tennis players	25	15	63	180	60	18.52	32.1	19.26	40.74	57	44	2.99	72.13	24.9	1.69	9.1	33.28	6.85	7.77	0.81	1213	1.21	393.56	2338.16	707.13	3081.84
tennis players	26	18	59	164	51	18.96	30.5	15.56	35.45	57	27	1.74	62.79	17.45	1.12	12.5	34.28	5.16	10.63	0.66	1222	1.2	411.28	1410.37	1187.37	3218.53
tennis players	27	14	53	164	57.5	21.38	36.6	21.05	36.46	57	36	1.92	64.29	22.13	1.18	13.6	37.72	5.74	10.51	0.65	1255	1.25	330.95	1512.52	1220.64	2709.41
tennis players	28	20	61	168	66	23.38	23.6	15.58	50.42	68	77	4.47	71.96	43.95	2.55	12	29.82	6.05	7.89	0.67	1314	1.22	228.6	1885.94	1362.84	3125.63
tennis players	29	13	54	158	56	22.43	18.8	10.53	45.47	62	77	4.43	74.04	49.13	2.83	10.1	41.55	5.12	12.98	0.62	1329	1.27	319.89	1460.91	572.74	2582.15
tennis players	30	16	60	160	50	19.53	14.1	7.05	42.95	66	80	4.76	70.18	53.05	3.16	13	36.47	5.12	11.4	0.72	1512	1.22	327.9	1248.23	869.72	3145.91
tennis players	31	5	52	160	62	24.22	22.1	13.7	48.3	71	79	5.86	63.71	47.89	3.55	8.1	30.16	6.55	7.66	0.53	1577	1.29	242.23	1518.92	976.61	3518
tennis players	32	10	59	165	60	22.04	28.3	16.98	43.02	69	26	1.88	74.29	15.64	1.13	9.6	36.79	5.27	11.17	0.57	1598	1.18	344.33	1596.99	1126.75	3036.98
tennis players	33	12	52	159	55	21.76	28.8	15.84	39.16	59	48	2.4	85.71	30.72	1.54	11.1	33	6.03	8.76	0.66	1609	1.17	497.41	1884.88	1493.96	3320.64
tennis players	34	18	68	164	60	22.31	29.3	17.58	42.42	51	91	4.59	77.78	54.96	2.77	7.2	35.72	6.54	8.74	0.64	1636	1.24	494.91	1491.38	1659.92	3002.07
tennis players	35	3	63	160	56	21.88	17.7	9.91	46.09	57	50	2.7	73.53	31.62	1.71	12.1	39.3	5.71	11.01	0.72	1747	1.13	417.26	1754.17	525.21	3413.03
tennis players	36	10	50	165	58.13	24.79	35.5	23.96	43.54	69	25	1.54	83.33	14.31	0.88	10.8	30.42	5.73	8.49	0.77	1413.5	1.1	470.81	1513.04	1930.39	3012.42
tennis players	37	25	63	167	65.5	23.49	21.7	14.21	51.29	58	74	4.61	63.25	42.54	2.65	9.4	28.37	6.32	7.18	0.8	1412.34	1.18	428.15	1509.62	2311.45	3083.17
tennis players	38	3	63	159	56	22.15	25.1	14.06	41.94	56	102	5.94	67.55	64.8	3.77	8.4	26.18	6.8	6.16	0.54	1387	1.21	477.47	1578.18	1587.53	2220.25
																				0.73	1486.43	1.24
